# Supplementary material for: The Perceptions of and Attitudes Toward Obesity in Bulgarian Adults with a BMI ≥ 25.0 kg/m2—An Exploratory Study
Source: Nutrients. 2025 Jan 21;17(3):373. doi: 10.3390/nu17030373 (PMC11820006; doi:10.3390/nu17030373)
Supplement: Supplementary file 1 [file nutrients-17-00373-s001.zip]

Archive with 1 entries (1 files):
- nutrients-3388488-supplementary.pdf
